# Supplementary material for: Fluorescent labelling of the actin cytoskeleton in plants using a cameloid antibody
Source: Plant Methods. 2014 May 19;10:12. doi: 10.1186/1746-4811-10-12 (PMC4036722; doi:10.1186/1746-4811-10-12)
Supplement: Additional file 1 — Example movies of Golgi body movement. Movement of Golgi bodies (ST-GFP labelled, green dots) in co-expression with YFP-actin-Cb (A) or Lifeact-GFP (B), respectively. Green fluorescent (Golgi) dots in movies were analysed with the Volocity software to calculate velocity, displacement rate and meandering index of Golgi body movement. [file 1746-4811-10-12-S1.zip]

Archive with 2 entries (2 files):
- additional file 1/9433349221253770_add1.wmv
- additional file 1/9433349221253770_add2.wmv
